# Supplementary material for: NAT2 rs1495741 and anti-tuberculosis drug-induced liver injury in children: genetic association and risk prediction
Source: Front Pharmacol. 2026 May 8;17:1810732. doi: 10.3389/fphar.2026.1810732 (PMC13195251; doi:10.3389/fphar.2026.1810732)
Supplement: Supplementary file 2 [file Table1.xlsx]

## Sheet: Supplementary overview
Overview of supplementary tables
Table S1. 97 Single Nucleotide Polymorphism Loci Associated with Anti-Tuberculosis Drugs
Table S2. Association of the rs1495741 Genotype with Susceptibility to Anti-Tuberculosis Drug-Induced Liver Injury in Various Genetic Models
Table S3. Distribution of rs1495741 genotypes by ATB-DILI outcome
Table S4. Simplified PharmVar-aligned NAT2 star-allele assignment using the three genotyped NAT2 variants available in this study
Table S5. Concordance between rs1495741 genotype categories and simplified diplotype-derived NAT2 acetylator phenotypes phenotypes and without ATB-DILI
Table S6. Performance of All Models on the Training Set, TestSet, and After Bootstrap Validation

## Sheet: S1
Table S1. 97 Single Nucleotide Polymorphism Loci Associated with Anti-Tuberculosis Drugs
Gene	SNP_ID	GeneLocation(GRCh38)
AADAC	rs1803155	3:151827813
ABCB1	rs2231142	4:88131171
ABCB1	rs3842	7:87504050
ABCC1	rs3887893	16:16111644
ABCC1	rs12934692	16:16006656
ABCC10	rs2185631	6:43440267
ABCC13	rs7364095	21:14297912
ABCC13	rs1013001	21:14286933
ABCC2	rs717620	10:99782821
ABCC2	rs3740065	10:99845936
ABCC2	rs2804398	10:99798877
ABCC3	rs4148415	17:50675239
ABCC3	rs28470592	17:50650003
ABCC3	rs4148405	17:50636207
ABCC4	rs4771904	13:95024288
ABCC4	rs1678396	13:95156694
ABCC4	rs7322318	13:95271434
ABCC4	rs4148472	13:95210619
ABCC5	rs2293001	3:183982423
ABCC5	rs562	3:183920057
ABCC6	rs12935089	16:16198271
ABCC6	rs8058694	16:16185006
ABCC8	rs1799857	11:17430945
ABCC8	rs2074315	11:17417343
ABCC9	rs11046238	12:21939987
ABCC9	rs829074	12:21824001
ATP7B	rs1061472	13:51950352
BACH1	rs2070401	21:29343164
CES1	rs3815583	16:55833130
CES1	rs1968753	16:55811439
CYP1A1	rs4646903	15:74719300
CYP2B6	rs3745274	19:41006936
CYP2C19	rs4986893	10:94780653
CYP2C9	rs9332096	10:94937118
CYP2C9	rs9332098	10:94937702
CYP2C9	rs4918758	10:94937495
CYP2D6	rs1080983	22:42132561
CYP2E1	rs10857736	10:133523010
CYP2E1	rs8192775	10:133534522
CYP2E1	rs915908	10:133533455
CYP2E1	rs4646976	10:133534223
CYP2E1	rs743535	10:133535863
CYP2E1	rs2249695	10:133538664
CYP2E1	rs1952467	10:133539995
CYP2E1	rs4240522	10:133542053
CYP2E1	rs6413432	10:133535040
CYP2E1	rs2031920	10:133526341
CYP2E1	rs2515641	10:133537858
CYP2E1	rs2515644	10:133539575
CYP2E1	rs2070673	10:133527063
CYP2E1	rs2070672	10:133527044
CYP3A4	rs2242480	7:99763843
GSTM1	GSTM1 null
GSTP1	rs1695	11:67585218
GSTT1	null genotype
HPX	rs2682099	11:6440047
IL-10	rs1800871	1:206773289
IL-10	rs1800872	1:206773062
IL-10	rs1800896	1:206773552
IL6	rs2069837	7:22728408
METTL14	rs62328061	4:118689451
NAT2	rs1041983	8:18400285
NAT2	rs1799929	8:18400484
NAT2	rs1799930	8:18400593
NAT2	rs1799931	8:18400860
NAT2	rs1801280	8:18400344
NAT2	rs1208	8:18400806
NAT2	rs1495741	8:18415371
NOS2	rs3794756	17:27759603
NOS2	rs9906835	17:27762348
NOS2	rs2297514	17:27766289
NOS2	rs2297515	17:27766307
NOS2	rs9797244	17:27770105
NOS2	rs11080344	17:27777485
NOS2	rs4795067	17:27779649
NOS2	rs3729508	17:27782004
NOS2	rs944725	17:27782545
NOS2	rs3794763	17:27784200
NOS2	rs3794764	17:27784402
NOS2	rs6505469	17:27784860
NOS2	rs16949	17:27797673
NOS2	rs3730013	17:27798892
NQO1	rs1800566	16:69711242
NR1I2	rs2472677	3:119799570
SLCO1B1	rs4149032	12:21164857
SLCO1B1	rs4149056	12:21178615
SLCO1B1	rs4149014	12:21130019
STAT3	rs1053005	17:42313892
STAT3	rs1053023	17:42313598
TNF	rs1800629	6:31575254
UGT1A1	rs4148323	2:233760498
UGT1A1	rs4148326	2:233764816
UGT1A1	rs4148328	2:233769013
UGT1A1	rs2003569	2:233759291
UGT1A1	rs3755319	2:233758936
UGT1A3	rs2008584	2:233728369
UGT1A3	rs6431625	2:233729266

## Sheet: S2
Table S2. Association of the rs1495741 Genotype with Susceptibility to Anti-Tuberculosis Drug-Induced Liver Injury in Various Genetic Models
Genetic Models	OR (95% CI)	P-value
Additive Model (GG vs. GA vs. AA)	3.59（1.92-7.22）	< 0.001
Dominant Model (GG vs. AG + AA)	2.16（0.78-7.63）	0.174
Recessive Model (GG + AG vs. AA)	7.29（3.22-17.52）	< 0.001

## Sheet: S3
Table S3. Distribution of rs1495741 genotypes by ATB-DILI outcome
rs1495741 genotype	ATB-DILI (n=31)	non-DILI (n=161)	Total(n=192)
AA	21（67.74%）	36（22.36%）	57（29.69%）
AG	6（19.35%）	86（53.42%）	92（47.91%）
GG	4（12.91%）	39（24.22%）	43（22.40%）

## Sheet: S4
Table S4. Simplified PharmVar-aligned NAT2 star-allele assignment using the three genotyped NAT2 variants available in this study
Star allele	rs1799930	rs1801280	rs1799931	Interpretation in this study
NAT2*4	reference	reference	reference	rapid allele
NAT2*5	reference	variant present	reference	slow allele
NAT2*6	variant present	reference	reference	slow allele
NAT2*7	reference	reference	variant present	slow allele

## Sheet: S5
Table S5. Concordance between rs1495741 genotype categories and simplified diplotype-derived NAT2 acetylator phenotypes phenotypes and without ATB-DILI
rs1495741 Genotype	Slow	Intermediate	Rapid	Total
AA	53	4	0	57
AG	1	85	6	92
GG	0	2	41	43
Total	54	91	47	192

## Sheet: S6
Table S6. Performance of All Models on the Training Set, TestSet, and After Bootstrap Validation
Model	Algorithm	Training Set			Test Set			Bootstrap Validation
		AUC(95%CI)	Accuracy	Specificity	AUC	Accuracy	Specificity	AUC(95%CI)	Accuracy	Specificity
Model A	XGBoost	0.723 (95% CI: 0.522-0.924)	0.828 (95% CI: 0.756-0.900)	0.938 (95% CI: 0.847-1.029)	0.769	0.845	0.918	0.767 (95% CI: 0.761-0.773)	0.844	0.918
Model B	XGBoost	0.709 (95% CI: 0.436-0.981)	0.813 (95% CI: 0.736-0.890)	0.938 (95% CI: 0.854-1.021)	0.814	0.81	0.898	0.817 (95% CI: 0.813-0.821)	0.811	0.898
Model C	XGBoost	0.786 (95% CI: 0.597-0.974)	0.828 (95% CI: 0.775-0.882)	0.920 (95% CI: 0.876-0.964)	0.878	0.845	0.918	0.874 (95% CI: 0.870-0.877)	0.843	0.917
Model D	XGBoost	0.776 (95% CI: 0.598-0.953)	0.828 (95% CI: 0.716-0.940)	0.929 (95% CI: 0.838-1.020)	0.821	0.828	0.918	0.816 (95% CI: 0.811-0.820)	0.826	0.919
Model A	LightGBM	0.701 (95% CI: 0.406-0.997)	0.754 (95% CI: 0.652-0.855)	0.812 (95% CI: 0.750-0.874)	0.846	0.741	0.755	0.843 (95% CI: 0.839-0.846)	0.739	0.752
Model B	LightGBM	0.700(95%CI:0.418-0.983)	0.783(95%CI:0.577-0.990)	0.839(95%CI:0.672-1.005)	0.799	0.741	0.776	0.799(95%CI:0.795-0.803)	0.74	0.775
Model C	LightGBM	0.757(95%CI:0.506-1.009)	0.761(95%CI:0.654-0.868)	0.802(95%CI:0.723-0.882)	0.83	0.741	0.735	0.832(95%CI:0.827-0.837)	0.745	0.738
Model D	LightGBM	0.797(95%CI:0.603-0.991)	0.753(95%CI:0.645-0.861)	0.794(95%CI:0.741-0.847)	0.857	0.759	0.755	0.855(95%CI:0.852-0.859)	0.757	0.754
Model A	RF	0.677(95%CI:0.360-0.995)	0.769(95%CI:0.651-0.887)	0.910(95%CI:0.798-1.022)	0.841	0.828	0.898	0.842(95%CI:0.838-0.846)	0.83	0.9
Model B	RF	0.737(95%CI:0.432-1.043)	0.820(95%CI:0.675-0.966)	0.919(95%CI:0.828-1.011)	0.837	0.81	0.878	0.837(95%CI:0.834-0.841)	0.812	0.88
Model C	RF	0.743(95%CI:0.454-1.033)	0.836(95%CI:0.742-0.931)	0.938(95%CI:0.907-0.968)	0.855	0.845	0.878	0.855(95%CI:0.851-0.859)	0.845	0.879
Model D	RF	0.741(95%CI:0.513-0.969)	0.828(95%CI:0.756-0.900)	0.902(95%CI:0.856-0.948)	0.832	0.862	0.918	0.829(95%CI:0.825-0.834)	0.859	0.917
Model A	GBDT	0.711(95%CI:0.552-0.870)	0.806(95%CI:0.768-0.844)	0.920(95%CI:0.876-0.964)	0.735	0.793	0.857	0.735(95%CI:0.730-0.741)	0.792	0.856
Model B	GBDT	0.725(95%CI:0.473-0.977)	0.821(95%CI:0.714-0.927)	0.937(95%CI:0.862-1.012)	0.762	0.776	0.857	0.764(95%CI:0.760-0.768)	0.778	0.858
Model C	GBDT	0.779(95%CI:0.634-0.923)	0.828(95%CI:0.786-0.871)	0.929(95%CI:0.858-1.001)	0.821	0.793	0.878	0.819(95%CI:0.814-0.823)	0.791	0.876
Model D	GBDT	0.762(95%CI:0.518-1.006)	0.858(95%CI:0.736-0.979)	0.955(95%CI:0.898-1.011)	0.798	0.81	0.898	0.796(95%CI:0.791-0.801)	0.809	0.897
Model A	AdaBoost	0.580(95%CI:0.335-0.824)	0.762(95%CI:0.702-0.821)	0.867(95%CI:0.791-0.942)	0.663	0.759	0.796	0.661(95%CI:0.655-0.668)	0.757	0.796
Model B	AdaBoost	0.705(95%CI:0.510-0.900)	0.776(95%CI:0.726-0.825)	0.875(95%CI:0.814-0.936)	0.669	0.741	0.837	0.666(95%CI:0.660-0.673)	0.742	0.838
Model C	AdaBoost	0.690(95%CI:0.490-0.890)	0.776(95%CI:0.747-0.806)	0.911(95%CI:0.874-0.948)	0.798	0.81	0.837	0.793(95%CI:0.787-0.799)	0.808	0.835
Model D	AdaBoost	0.713(95%CI:0.436-0.990)	0.776(95%CI:0.701-0.851)	0.875(95%CI:0.851-0.899)	0.663	0.759	0.857	0.668(95%CI:0.662-0.674)	0.758	0.857
Model A	MLP	0.566(95%CI:0.457-0.675)	0.783(95%CI:0.732-0.835)	0.920(95%CI:0.861-0.980)	0.78	0.81	0.878	0.778(95%CI:0.772-0.783)	0.809	0.878
Model B	MLP	0.532(95%CI:0.392-0.673)	0.754(95%CI:0.714-0.793)	0.885(95%CI:0.814-0.956)	0.794	0.845	0.898	0.795(95%CI:0.790-0.800)	0.845	0.898
Model C	MLP	0.767(95%CI:0.657-0.877)	0.829(95%CI:0.778-0.879)	0.921(95%CI:0.851-0.990)	0.844	0.776	0.837	0.843(95%CI:0.840-0.847)	0.777	0.839
Model D	MLP	0.695(95%CI:0.583-0.808)	0.814(95%CI:0.769-0.858)	0.902(95%CI:0.859-0.946)	0.816	0.828	0.898	0.818(95%CI:0.814-0.823)	0.827	0.897
Model A	LR	0.575(95%CI:0.185-0.965)	0.679(95%CI:0.576-0.783)	0.704(95%CI:0.587-0.822)	0.794	0.69	0.673	0.795(95%CI:0.791-0.800)	0.691	0.675
Model B	LR	0.644(95%CI:0.371-0.917)	0.723(95%CI:0.577-0.870)	0.768(95%CI:0.663-0.874)	0.805	0.69	0.673	0.805(95%CI:0.801-0.809)	0.693	0.679
Model C	LR	0.751(95%CI:0.610-0.892)	0.746(95%CI:0.682-0.809)	0.796(95%CI:0.666-0.925)	0.859	0.741	0.714	0.860(95%CI:0.856-0.864)	0.741	0.714
Model D	LR	0.741(95%CI:0.596-0.886)	0.731(95%CI:0.628-0.834)	0.796(95%CI:0.656-0.936)	0.834	0.759	0.735	0.830(95%CI:0.826-0.834)	0.757	0.734
Model A: Incorporating routine clinical features only.
Model B: Model A + isoniazid concentration.
Model C: Model A + genotype data.
Model D: Model A + isoniazid concentration + genotype data.
Abbreviations: AUC, Area Under the Curve; XGBoost,eXtreme Gradient Boosting；LightGBM, Light Gradient Boosting Machine; RF,Random Forest; GBDT, Gradient Boosting Decision Tree; AdaBoost,Adaptive Boosting; LR, Logistic Regression; MLP, Multilayer Perceptron.
